# Supplementary material for: Association between spirochaetal infection and neurodegenerative diseases: a systematic review and quantitative synthesis of observational studies
Source: J Med Microbiol. 2026 Mar 6;75(3):002136. doi: 10.1099/jmm.0.002136 (PMC12967094; doi:10.1099/jmm.0.002136)
Supplement: Uncited Table S1. [file jmm-75-02136-s002.xlsx]

## Sheet: MH-DW-MM
	Table S9. Data extraction from relevant studies
	Study characteristics												Participant characteristics													Outcome measure
	Title	Authors	Year of publication	Funding source	DOI	Country	Corresponding author information	Other	Aim or objective of study	Study design (eg. Case-control, cohort)	Duration of follow up (if applicable)	Other	Number of participants/sample size	Method of participant recruitment	Mean age	Sex (M/F)	What controls were used?	Method of control recruitment	Control matching	What spirochetes investigated?	How was diagnosis performed?	Was the infection treated?	What cognitive tests were performed and/or how was a neurodegenerative disease diagnosed?	Any reported confounders or covariates	Other	Reported risk or odds ratio	95% confidence interval	Qualitative outcome	Other
1	Aberrant gray matter structure in neurosyphilis without conventional MRI abnormality: a pilot study with voxel and surface-based morphology	Lu, Zi-Ning, Yao, Sheng-Juan, Cao, Yu, Cheng, Yue, Li, Xiao-Tian, Guo, Hong-Shuai, Zhang, Xiao-Dong	2023	This study was supported by the National Natural Science Foundation of China (No. 81701679 to XDZ), Natural Science Foundation of Tianjin (No. 19JCQNJC09800 to XDZ; 21JCYBJC01290 to YC), and Tianjin Key Medical Discipline (Specialty) Construction Project.	10.1177/02841851221142019	China	Xiao-Dong Zhang, Department of Radiology, Tianjin First Central Hospital, Tianjin Institute of Imaging Medicine, No.24 Fu Kang Road, Nan Kai District, Tianjin 300192, PR China. Email: zhang3843347@163.com		To assess gray matter (GM) microstructure in patients with early-stage neurosyphilis without overt conventional magnetic resonance imaging (MRI) abnormality using voxel-based morphometry (VBM) and surface-based morphometry (SBM) analyses.	Cross-sectional	N/A		19 NS, 19 HC	Tianjin second people's hospital from November 2019 to May 2022.	47.84 ± 9.09	11 and 8	19 healthy controls, without syhpillis	Local communities, advertising	Age, sex, education	Treponema pallidum, syphilis	Serum rapid plasma reagin test (RPR) and serum T. pallidum particle agglutination (TPPA), and positive CSF TPPA	Yes, penicillin	Number connection test-A (NCT-A), digit symbol test (DST), and Mini Mental State Examination (MMSE)	N/A		N/A	N/A	Multiple decreased GM volumes mainly located in the left frontal cortices and bilateral temporal/occipital cortices. Significantly reduced cortical thickness in the right medial orbitofrontal lobe and reduced gyrification index in the left insula. Some regional GM volumes, cortical thickness, and the gyrification index were negatively correlated to the NCT-A scores and CSF WBC count.
2	Association Between Antibiotic Treatment of Leptospirosis Infections and Reduced Risk of Dementia: A Nationwide, Cohort Study in Taiwan	Chao, Pei-Chun, Chien, Wu-Chien, Chung, Chi-Hsiang, Huang, Chih-Kang, Li, Hao-Ming, Tzeng, Nian-Sheng	2022	This work was supported by the Medical Affairs Bureau, the Ministry of Defense of Taiwan (MAB-107-084 and MND-MAB-D-111-075), the Tri-Service General Hospital Research Foundation (TSGH-C108-003, TSGHC108-027, TSGH-C108-151, TSGH-B-109-010, TSGH-B-111-018, and TSGH-D-111-121), and the Taoyuan Armed Forces General Hospital (TYAFGH-A-110-020).	10.3389/fnagi.2022.771486	Taiwan	Tzeng, Nian-Sheng, Department of Psychiatry, Tri-Service General Hospital, School of Medicine, National Defense Medical Center, Taipei, Taiwan. Email: pierrens@mail.ndmctsgh.edu.tw		To explore the association between leptospirosis, the risk of dementia, and the potential protective role of antibiotic treatment.	Retrospective matched cohort	16 years (2000-2016)		357 LS, 1,071 no LS	Retrospective search of Taiwan National Health Insurance (NHI) research database, from January 1st to December 31st, 2000.	63.35 ± 8.68	249 and 108	1,071 controls without leptospirosis	NHI research database	Age, sex	Leptospira spp., Leptospirosis	Diagnosis of leptospirosis was performed according to the International Classification of Diseases, 9th Revision, Clinical Modification (ICD-9-CM). A positive culture isolation, and/or a fourfold rise in MAT titer between the acute phase and the convalescent phase and a titer ≥1:400 in a single serum.	Yes, β-lactams, cephalosporins, and doxycycline.	Performed by board-certified neurologists or psychiatrists according to the Diagnostic and Statistical Manual of Mental Disorders, 4th Edition and its text-revised edition.	Genetics and dietary factors are not reported		Sub-distribution hazard ratio Y1 = 1.357	1.213–1.519, P < 0.001	Leptospirosis was associated with an increased risk for dementia, and antibiotic treatment was associated with a reduced risk.
3	Association of Seropositivity to Borrelia burgdorferi With the Risk of Neuropsychiatric Disorders and Functional Decline in Older Adults	Ruiz, Virgilio Hernández, Edjolo, Arlette, Roubaud-Baudron, Claire, Jaulhac, Benoît, Avila-Funes, José-Alberto, Dartigues, Jean-François, Amieva, Hélène, Pérès, Karine	2019	The Aging Multidisciplinary Investigation project was funded by AGRICA (CAMARCA, CRCCA, CCPMA PREVOYANCE, CPCEA, AGRI PREVOYANCE), la Mutualité Sociale Agricole (MSA) de Gironde, la Caisse Centrale de la Mutualité Sociale Agricole (CCMSA).	10.1001/jamaneurol.2019.3292	France	Virgilio Hernández Ruiz, MD, Department of Geriatrics, Instituto Nacional de Ciencias Médicas y Nutrición Salvador Zubirán, Vasco de Quiroga #15, PC 14080, Tlalpan, Mexico City, México (virgilioh@gmail.com).		To establish the association between seropositivity to Bb and incidental neuropsychiatric disorders (eg, cognitive decline, incident dementia, and depressive symptoms) as well as functional decline.	Prospective cohort	2007 (baseline), 2010, 2013, 2016		644 Bb-, 45 Bb+	Randomly recruited from the Farmer Health Insurance System (Mutualité Sociale Agricole).	77.8 (6.6)	39 and 6	644 with negative seropositivity to BB	Recruited from the Aging Multidisciplinary Investigation study cohort	Not stated	Borrelia burgdorferi, Lyme disease	Detection of anti-Bb IgG was performed by a commercial ELISA test. Confirmation was made using a commercial Western blot assay.	No information	Dementia was diagnosed by filling out a criteria checklist for dementia using the Diagnostic and Statistical Manual of Mental Disorders, Third Edition, Revised (DSM-III R). Cognitive decline was determined using the Mini-Mental State Examination (MMSE). Depressive symptomatology was assessed using the Center for Epidemiologic Studies Depression (CES-D) scale. Instrumental activities of daily livi…	Models were adjusted for potentially confounding association of age, sex, educational level, number of LTDs, ApoE ε4, cardiovascular diseases, and baseline outcomes scores.		Hazard ratio, 0.42	0.1-1.17	No association between serological status (Bb+) and any of the studied outcomes of interest (ie, cognitive decline, depressive symptoms, and disability) was found in the crude analysis or after adjusting for potentially confounding variables.
4	A study on the association between infectious burden and Alzheimer's disease	Bu, X. ‐ L., Yao, X. ‐ Q., Jiao, S. ‐ S., Zeng, F., Liu, Y. ‐ H., Xiang, Y., Liang, C. ‐ R., Wang, Q. ‐ H., Wang, X., Cao, H. ‐ Y., Yi, X., Deng, B., Liu, C. ‐ H., Xu, J., Zhang, L. ‐ L., Gao, C. ‐ Y., Xu, Z. ‐ Q., Zhang, M., Wang, L., Tan, X. ‐ L.	2014	This study was supported by the National Natural Science Foundation of China (grant no. 81270423), the Natural Science Foundation Project of CQCSTC (grant no. CSTC2010BA5004) and the Army Health Care Project (13BJZ31).	10.1111/ene.12477	China	Y.-J. Wang, Department of Neurology and Center for Clinical Neuroscience, Daping Hospital, Third Military Medical University, 10 Changjiang Branch Road, Yuzhong District, Chongqing 400042, China. (e-mail: yanjiang_wang@tmmu.edu.cn).		To examine the association between infectious burden (seropositivity to CMV, HSV-1, Borrelia burgdorferi, Chlamydophila pneumoniae, Helicobacter pylori) and Alzheimer’s disease.	Case-control	N/A		128 AD, 135 HC	Recruited from Chongqing Daping Hospital and Chongqing Mental Health Center from January 2012 to June 2013.	70 (10)	59 and 69	135, normal cognition	Randomly recruited from the health examination center of the hospitals during the same time period.	Age, sex	Borrelia burgdorferi, Lyme disease	Immunoglobulin G (IgG) enzyme-linked immunosorbent assay (ELISA) kit for B. burgdorferi	No information	Diagnosis of AD was made according to the criteria of the National Institute of Neurological and Communicative Diseases and Stroke/AD and Related Disorders Association. Activities of Daily Living (ADL), Mini Mental State Examination (MMSE), Clinical Dementia Rating (CDR)	Analysis was adjusted for age, gender, education, APOE genotype, hypercholesterolemia, hypertension, coronary heart disease and diabetes mellitus.		Single seropositivity; OR 2.006	0.879–4.576	IB consisting of CMV, HSV-1, B. burgdorferi, C. pneumoniae and H. pylori was associated with AD. Elders with higher IB had worse cognition and higher serum Aβ levels in both AD patients and healthy controls.
5	BACE1 and Other Alzheimer’s-Related Biomarkers in Cerebrospinal Fluid and Plasma Distinguish Alzheimer’s Disease Patients from Cognitively-Impaired Neurosyphilis Patients	Zhang, Min, Zhong, Xiaomei, Shi, Haishan, Vanmechelen, Eugeen, De Vos, Ann, Liu, Sen, Chen, Ben, Mai, Naikeng, Peng, Qi, Chen, Xinru, Wu, Zhangying, Hou, Le, Zhou, Huarong, Ouyang, Cong, Zhang, Weiru, Liang, Wanyuan, Dai, Chunying, Ning, Yuping	2020	The study was funded by the National Natural Science Foundation of China (No.81701341), Guangzhou Municipal Psychiatric Disease Clinical Transformation Laboratory (No.201805010009), Science and Technology Plan Project of Guangdong Province (No.2019B030316001), and National Key Research and Development Program of China (No.2016YFC0906300).	10.3233/JAD-200362	China	Yuping Ning, Department of Neurology, the Affiliated Brain Hospital of Guangzhou Medical University, No. 36, Mingxin Road, Liwan District, Guangzhou, Guangdong, China. Tel.: +8620 8126 8720; Fax: +8620 8189 1391; E-mail: ningjeny@126.com.		To explore biomarker levels in NS and GPI compared with those in AD and the relationship between biomarker levels and cognitive function in NS and GPI.	Cross-sectional	N/A		23 AD, 55 GPI, 13 NS	Patients at the Brain Hospital of Guangzhou Medical University, China.	AD 65.9±8.9, GPI 53.2±10.7, NS 46.4±11.4	AD 8 and 15, GPI 49 and 6, NS 10 and 3	23, AD with no syphlis	Not stated	Not stated	Treponema pallidum, syphilis	Positive serologies and one or more of the following: positive CSF rapid plasma regain (RPR), positive CSF Treponema pallidum hemagglutination assay (TPHA), and increased white blood cell counts (≥10×106 cells/L) or CSF protein levels (>500 mg/L) and an otherwise unexplained neurological manifestation consistent with NS. The GPI patients fulfilled the Diagnostic and Statistical Manual of Mental D…	No information	Patients with AD fulfilled the dementia criteria of the National Institute of Neurological and Communicative Disorder and Stroke-Alzheimer’s disease and Related Disorders Association (NINCDS-ADRDA). Cognitive function was evaluated by the Mini-Mental State Examination (MMSE) and the Montreal Cognitive Assessment (MoCA). The severity of cognitive impairment was estimated by the Clinical Dementia R…	age, gender, and CDR were included as covariates.		N/A	N/A	Levels of CSF NGRN, BACE1, and tau as well as plasma BACE1 levels were significantly different among groups, mainly elevated in AD patients compared to GPI and NS patients. In the none-to-mild stage of cognitive impairment, CSF levels of NGRN and BACE1 were higher in AD patients than in GPI or NS patients, while in the moderate and severe stages, only tau levels differed between AD patients and G…	GPI and NS patients might have different biomarker level patterns compared to AD patients. While plasma BACE1 could be a promising early biomarker for distinguishing AD from GPI, CSF tau and plasma NGRN levels might be valuable in indications of cognitive function in pooled NS populations.
6	Borrelia burgdorferi as a risk factor for Alzheimer’s dementia and mild cognitive impairment	Herrera-Landero, Alejandro, Amaya-Sánchez, Luis Enrique, D Hyver de Las-Deses, Carlos, Solórzano-Santos, Fortino, Gordillo-Pérez, María Guadalupe	2019	This work was supported by the Instituto Mexicano del Seguro Social (FIS/IMSS Prot MD17/1688) and Universidad Nacional Autónoma de Mexico (Support Program for Graduate Studies 2017).	10.1007/s41999-018-0153-0	Mexico	María Guadalupe Gordillo-Pérez. Unidad de Investigación Médica en Enfermedades Infecciosas y Parasitarias, Hospital de Pediatría, UMAE, Centro Médico Nacional Siglo XXI, Instituto Mexicano del Seguro Social, Cuauhtémoc 330 Doctores, CP 06720, Mexico City, Mexico. lugope2@yahoo.com.mx		To determine the association of Borrelia burgdorferi infection with Alzheimer’s disease or mild cognitive impairment (MCI) in older adults.	Case-control	N/A		38 AD, 39 MCI, 108 HC	Participants attended at the Neurology Department, Centro Médico Nacional Siglo XXI, for a 6-month period from March 2017.	AD 75.6(3.4), MCI 72.2(6.8)	AD 12 and 26, MCI 6 and 33	114 cognitively healthy older adults	Recruited at the National Institute of Adult Older Persons Cultural Centers.	Age, sex. Ratio of 1:3 cases to controls	Borrelia burgdorferi, Lyme disease	Borrelia burgdorferi IgG ELISA was performed. ELISA-positive status was considered when absorbance was above the cutoff value. If serum was ELISA-positive or equivocal, it underwent EUROIMMUN anti-B. burgdorferi western blot. For a serum sample to be considered positive B. burgdorferi sensu stricto, the centers for disease control and prevention (CDC) criteria were used.	No information	Alzheimer’s disease were diagnosed by a neurologist as probable cases based on National Institute of Neurological and Communicative Disorder and Stroke-Alzheimer’s Disease and Related Disorder Association (NINCDS–ADRDA) criteria. Mild cognitive impairment cases were diagnosed by a neurologist in those not meeting NINCDS–ADRDA criteria for dementia, but who had an abnormal cognitive evaluation (mo…	level of education, history of diabetes mellitus, hypertension, stroke, and periodontal disease		AD, adjusted OR 3.65, MCI 3.2	AD (95% CI 1.2–11.1), MCI (95% CI 1.1–9.1)	An increased risk of Alzheimer’s disease and MCI in seropositive IgG patients to B. burgdorferi.
7	Cerebrospinal fluid tau protein is increased in neurosyphilis: a discrimination from syphilis without nervous system involvement?	Paraskevas, George P., Kapaki, Elisabeth, Kararizou, Evangelia, Mitsonis, Charalampos, Sfagos, Constantinos, Vassilopoulos, Demetris	2007	Not stated	10.1097/01.olq.0000233738.23278.4e	Greece	Evangelia Kararizou, MD Lecturer ofNeurology, Athens National University, Department of Neurology, Eginition Hospital, 74 Vas. Sophias Ave., Athens11528, Greece. E-mail: ekarariz@med.uoa.gr		The objective of this study was to investigate the levels of Tau protein in neurosyphillis.	Cross-sectional	N/A		29 NS (17 no nervous system involvement), 14 AD, 14 HC	From Athens National University, Medical School, Department of Neurology, Eginition Hospital - patients were enrolled during routine evaluation for potential neurosyphilis	AD 51±7, NS 50±11, Syphilis 44±12	AD 4 and 10, NS 7 and 5, Syphilis 12 and 5	13 cognitively healthy individuals who had undergone minor surgery	Not stated	Not stated	Treponema pallidum, syphilis	Serum VDRL and serum fluorescent treponemal antibody (FTA) were positive in all. Neurosyphilis diagnosis was made according to European guidelines for the management of syphilis and was based on neurologic findings and either positive VDRL or positive FTA plus elevated protein levels or cell count in the CSF.	Intravenous penicillin (24 MU intravenously per day)	MMSE, untreated patients with probable AD according to the NINCDS-ADRDA criteria.	Diagnostic group and sex as factorsand age as a covariate		N/A	N/A	Neurosyphilis patients and AD had comparable MMSE score, which did not correlate with tx significantly. Patients with neurosyphilis had increased CSF rx levels as compared with both the controls and syphilis without nervous system involvement. In AD, an increase was also noted to levels higher than those observed in neurosyphilis.
8	Clinical, radiological, pathological and prognostic features of general paresis: a cohort study	Wang, Rong-Ze, Chen, Shu-Fen, Fei, Chen-Jie, Zhang, Ya-Ru, Chen, Ke-Liang, Zhang, Wei, Li, Meng-Meng, Huang, Yu-Yuan, Xiang, Shi-Tong, Wu, Kai-Min, Li, Wen-Han, Wu, Bang-Sheng, Cheng, Wei, Cui, Mei, Yu, Jin-Tai	2025	This study was funded by the National Natural Science Foundation of China (82071201, 88227147 and 92249305), Science and Technology Innovation 2030-Major Project for Brain Science and Brain-like Research (2022ZD0211600).	10.1093/brain/awae389	China	Jin-Tai Yu Department of Neurology and National Center for Neurological Diseases State Key Laboratory of Medical Neurobiology and MOE Frontiers Center for Brain Science Huashan Hospital, Shanghai Medical College, Fudan University 12th Wulumuqi Zhong Road, Shanghai 200040, China E-mail: jintai_yu@fudan.edu.cn		To investigate the clinical, radiological, pathological and prognostic features of general paresis comprehensively and to compare it with other dementias.	Cohort	Mean of 1.4 years		78 GPI, 51 AD, 32 FTD, 16 Anti-LGI1 encephalitis	Between 1 August 2019 and 31 January 2024, participants with cognitive impairment were recruited from a memory clinic setting in the National Center for Neurological Disorders (Huashan Hospital) in China.	56.79 (10.87)	70 and 8	47 Healthy controls, Alzheimers disease, frontotemporal dementia and anti-leucine-rich glioma-inactivated 1 (LGI1) encephalitis	Recruited from the same centre	Not stated	Treponema pallidum, syphilis	positive reactions in blood and CSF T. pallidum particle agglutination tests and rapid plasma regain (RPR) were diagnosed with neurosyphilis. For those with negative CSF RPR, the diagnosis of neurosyphilis was confirmed by evidence of CNS inflammation, including increased CSF protein (>500 mg/l) and white blood cells (>10 × 106/l).	Yes, after baseline MRI	All patients with Alzheimer’s disease met the criteria of Alzheimer’s disease according to the National Institute on Aging and the Alzheimer’s Association,13 and were amyloid-β (Aβ)-positive by either CSF or PET. Patients with frontotemporal dementia were restricted to the behavioural variant of frontotemporal dementia subtype who met the diagnostic criteria.14 Anti-LGI1 encephalitis patients had…	Multivariate linear regression models were applied for neurological and neuropsychiatric assessments, adjusted for age, sex and years of education.		N/A	N/A	When compared with 47 healthy control participants, significant decreases in surface volumes were observed in all brain regions. Specifically, there was a greater volume loss in orbitofrontal, temporal, precuneus, insula and hippocampus areas.a differential diagnosis should be made with GP if patients with complaints of cognitive impairment are accompanied by positive psychiatric symptoms and ata…
9	Cognitive impairments in patients with persistent symptoms attributed to Lyme disease	Berende, Anneleen, Agelink van Rentergem, Joost, Evers, Andrea W. M., ter Hofstede, Hadewych J. M., Vos, Fidel J., Kullberg, Bart Jan, Kessels, Roy P. C.	2019	The study has been funded by the Netherlands Organisation for Health Research and Development (ZonMw).	10.1186/s12879-019-4452-y	The Netherlands	Anneleen Berende, Department of Internal Medicine 463 and Radboud Center for Infectious Diseases, Radboud University Medical Center, P.O. Box 9101, 6500 HB Nijmegen, the Netherlands		Persistent symptoms attributed to Lyme borreliosis often include self-reported cognitive impairment. However, it remains unclear whether these symptoms can be substantiated by objective cognitive testing.	Cross-sectional	N/A		280 Persistent Lyme	baseline data collected between 2010 and 2013 as part of the Persistent Lyme Empiric Antibiotic Study Europe (PLEASE).	48.7 (11.9)	151 and 279	26,939 normative sample	Advanced Neuropsychological Diagnostics Infrastructure (ANDI)	Not stated	Borrelia burgdorferi, Lyme disease	confirmed symptomatic Lyme disease or accompanied by positive B. burgdorferi IgG or IgM antibodies, as confirmed by means of immunoblot assay.	Not required	Episodic memory was assessed using the Rey Auditory Verbal Learning Test (RAVLT), working memory / attention with the Digit Span, verbal fluency with the Category Fluency Test (animal/profession naming), and information-processing speed with the Trail Making Test Part A and the mean response time of cards I and II from the Stroop Color-Word Test, and the Symbol-Digit Substitution Test. Executive …	corrections for age, sex and education level		N/A	N/A	Of 279 patients, 239 (85.4%) displayed sufficient performance validity. Patients with insufficient performance validity felt significantly more helpless and physically fatigued, and less orientated. Furthermore, they had a lower education level and less often paid work. Of the total study cohort 5.7% (n = 16) performed in the impaired range. Among the 239 patients who displayed sufficient perform…
10	Comparison of Clinical and Laboratory Characteristics of General Paresis and Non-Neurosyphilis Dementia	Tong, Man-Li, Chen, Yu-Yan, Zhu, Xiao-Zhen, Gao, Kun, Zhang, Hui-Lin, Zheng, Wei-Hong, Wang, Hui-Rong, Liu, Li-Li, Lin, Yong, Lin, Li-Rong, Yang, Tian-Ci	2018	This work was supported by the National Natural Science Foundation (grant numbers 81772260, 81672094, 81771312, 81471967, 81471231, 81401749, 81201360, 81271335, 81171625), the Key Projects for Province Science and Technology Program of Fujian (grant number 2018D0014), the National Science Foundation for Distinguished Young Scholars of Fujian (grant number 2014D001), the Major Special Projects fo…	10.1159/000493866	China	Tian-Ci Yang and Li-Rong Lin. Zhongshan Hospital, Medical College of Xiamen University, No. 201-209 Hubin Nan Road, Xiamen 361004 (China), E-Mail yangtianci @ xmu.edu.cn and linlirong @ xmu.edu.cn		The differential diagnosis of general paresis (GP) and non-neurosyphilis (NS) dementia is not clearly defined. The present study examined the differences in clinical and laboratory features of GP and non-NS dementia.	Retrospective comparative	N/A		85 GP	Gathered from the clinical database of Zhongshan Hospital at the Medical College of Xiamen University between June 2005 and June 2014 (except for return-visit patients).	GP 52	GP 71 and 14	196 non NS dementia	Same as ppts	Not stated	Treponema pallidum, syphilis	he diagnosis of syphilis was based on the European Guide_x0002_lines [6]. Syphilis patients who were further evaluated for NS com_x0002_plied with the US Centers for Disease Control guidelines [7] and the European Guidelines. The diagnosis of GP was based on clinical evaluations, serological tests and CSF examinations	No information	Diagnosis of AD was made according to the DSM-MD, MMSE, CDR	Not stated		N/A	N/A	significantly different total cholesterol (CH), low-density lipoprotein CH and homocysteine levels be_x0002_tween the 2 groups. Serologic testing for syphilis revealed that the GP group had higher seropositive rapid plasma re_x0002_agin (RPR) and Treponema pallidum particle agglutination (TPPA) rates than the non-NS dementia group (96.47% [82/85] vs. 0.51% [1/196], Z = –2.663, p = 0.008; 100% [85…
11	Contrast Sensitivity Loss in Patients With Posttreatment Lyme Disease	Rebman, Alison W., Yang, Ting, Aucott, John N., Mihm, Erica A., West, Sheila K.	2021	Supported by the Steven and Alexandra Cohen Foundation.	10.1167/tvst.10.3.27	USA	Sheila K West Wilmer Eye Institute, Johns Hopkins University School of Medicine, Baltimore, MD, USA		to determine whether contrast sensitivity (CS) is altered in patients with PTLD compared with healthy controls and, second, whether CS is associated with cognitive and/or neurologic deficits.	Cross-sectional	N/A		214 PTLD	Participants with PTLDS were physician or self-referred to the Johns Hopkins Lyme Disease Research Center and were subsequently invited to participate in this study, or self-referred to the Center specifically for research participation	45.5	119 and 95	No histiry of Lyme, and recovered from acute disease	Those without a history of Lyme disease were recruited from a clinic population as well as through flyers and online advertisingThose who had recovered from acute Lyme disease following antibiotic treatment were enrolled in a longitudinal cohort study, and met criteria for return to health at both 6-month and 1-year follow-up visits.	Not stated	Borrelia burgdorferi, Lyme disease	A complete blood count, complete metabolic count, C-reactive protein, enzyme-linked immunosorbent assay, and immunoglobulin M and immunoglobulin G Western Blot (IgM-WB/IgG-WB) testing for antibodies to B. burgdorferi were obtained	Yes	Digit Span and the Coding subtests of the Wechsler Adult Intelligence Scale–Fourth Edition,29 the Hopkins Verbal Learning Test–Revised (total recall, delayed recall, retention, and recognition discrimination),30 and the Trail Making Test parts A and B.31 An estimate of premorbid intellectual functioning was measured using the Wide Range Achievement Test–Fourth Edition, reading subtest.	Age and race		N/A	N/A	CS impairment was associated with an increased odds of being in the PTLD group that was 2.6 times as high as those without CS impairment (odds ratio, 2.6; 95% confidence interval, 1.3–5.2). Neither cases nor controls had significant distance acuity impairment. CS impairment was not associated with any of the ocular complaints in cases but was borderline associated with neurologic abnormalities an…
12	Different cerebrospinal fluid levels of Alzheimer-type biomarker Aβ42 between general paresis and asymptomatic neurosyphilis	Luo, X., Shi, H., Hou, L., Zhong, X., Chen, X., Zhang, Y., Zheng, D., Tan, Y., Hu, G., Mu, N., Chen, J., Fang, Y., He, H., Ning, Y.	2015	The study was funded by the Chinese National Science Foundation (No. 30970902), Guangdong Science and Technology Program (No. 2010B031600018).	10.1111/ene.12680	China	Y. Ning, Department of Neurology, Guangzhou Brain Hospital, Affiliated Hospital of Guangzhou Medical University, No. 36, Mingxin Road, Guangzhou, Guangdong, 510370, China (tel.: +8613922214239; fax: +862081891391; e-mail: ningjeny@126.com).		To explore the amyloid and tau metabolism in neurosyphilis patients in different stages, the levels of Alzheimer-type biomarkers in general paresis (GP) and asymptomatic neurosyphilis (ANS) patients in comparison to patients with Alzheimer's disease (AD) and normal controls (NCs) were investigated.	Cross-sectional	N/A		138 total. GP: 44. ANS: 10. AD: 53. NC: 36.	subjects were enrolled at the Guangzhou Brain Hospital, Guangzhou, Guangdong Province, China.	GP: 52.6 ± 9.3 years. ANS: 50.3 ± 13.3 years. AD: 68.5 ± 7.7 years. NC: 65.1 ± 5.5 years	GP 38 and 6, ANS 7 and 3, AD 21 and 32	36 normal controls	Not stated	Not stated	Treponema pallidum, syphilis	GP and ANS patients both fulfilled the diagnostic criteria at their first diagnosis of neurosyphilis 9: (i) any syphilis stage; (ii) the rapid plasma reagin (RPR) test and T. pallidum hemagglutination (TPHA) test of the serum and CSF were positive; (iii) white cell counts in CSF ≥ 10 × 106/l and/or protein levels > 500 mg/l.	No information	Cognitive function was estimated by Mini Mental State Examination (MMSE) and the cut-off scores were adjusted by education levels as described previously 8. The severity of dementia was assessed by the Clinical Dementia Rating (CDR) scale. The evaluation of neuropsychiatric symptoms of AD and GP patients utilized the Neuropsychiatric Inventory (NPI). Diagnosis of AD followed DSM-IV and NINCDS-ADR…	Age		N/A	N/A	Alzheimer's disease patients had lower CSF Aβ42 levels combined with higher CSF t-tau and p-tau181 levels than other groups (all P < 0.001). The CSF Aβ42 levels decreased in GP compared to ANS and NCs (P < 0.001). CSF Aβ40, t-tau and p-tau181 levels were not different between the GP, ANS or NC groups.
13	European neuroborreliosis: neuropsychological findings 30 months post-treatment	Eikeland, R., Ljøstad, U., Mygland, Å., Herlofson, K., Løhaugen, G. C.	2011	This work was funded by the South-Eastern Health Authority of Norway.	10.1111/j.1468-1331.2011.03563.x	Norway	R. Eikeland, Department of Neurology, Sørlandet Hospital, Arendal Postbox 783, N-4809 Arendal, Norway (tel.: +4790880246; fax: +4737014010; e-mail: randi.eikeland@sshf.no).		The aim of this study was to compare neuropsychological (NP) functioning in patients with Lyme neuroborreliosis (LNB) 30 months after treatment to matched controls.	Longitudinal cohort	30 months		50 PTLD	From 2004 to 2008, 102 consecutive adult patients from nine hospitals in Norway were included in a LNB treatment study, comparing doxycycline and ceftriaxone [13]. Of practical and geographical reasons, we only included patients from the two hospitals in Agder County. Fifty-seven patients were invited by letter to participate 30 months (range 27–34) after treatment, and 50 persons consented and w…	55 (21 - 76)	29 and 21	50 healthy controls	Each patient with LNB brought a control person from the same geographical area	age, gender, and education level	Borrelia burgdorferi, Lyme disease	1 and one mre of A-D 1. Neurological symptoms suggestive of neuroborreliosis without other obvious reasons 2. Lymphocytic pleocytosis (>5 leukocytes/mm3) a. Lymphocytic pleocytosis (>5 leukocytes/mm3) 3. Intrathecal Borrelia antibody production b. Intrathecal Borrelia antibody production. EFNS guidelines c. Borrelia antibodies in serum d. Verified erythema migrans during the past 4 months	Yes - 14-day courses of intravenous ceftriaxone (2 g daily) and oral doxycycline (200 mg daily).	Fatigue Severity Scale (FSS), the Montgomery and Åsberg Depression Rating Scale (MADRS), the Starkstein Apathy Scale (SAS), and the Mini Mental State (MMS)	Not stated		N/A	N/A	yme neuroborreliosis-treated patients scored lower than control persons in the SF-36 domains physical component summary (PCS) (44 vs 51 P < 0.001) and mental component summary (MCS) (49 vs 54 P = 0.010). They also scored lower than control persons in all the SF-36 subscales, except for bodily pain, and on FSS (3.5 vs 2.1 P < 0.001), but not on MMS (28 vs 29 P = 0.106). There was a difference in M…
15	Hippocampal region metabolites and cognitive impairment in patients with general paresis: based on 1H-proton magnetic resonance spectroscopy	Che, Xin, Miao, Tianyang, Shi, Haishan, Li, Zezhi, Ning, Yuping	2024	This study was funded by the Natural Science Foundation of Guangdong Province (2023A1515011728), Guangzhou Municiple Health Commission (2023C-TS26), Plan on enhancing scientific research in GMU (02-410-230221XM), Project of Guangzhou Municipal Science and Technology Bureau (2023A03J0835), Guangzhou Municipal Key Discipline in Medicine (2021–2023), Guangzhou High-level Clinical Key Specialty, Guan…	10.3389/fphar.2024.1382381	China	Not stated		This study utilizes Hydrogen proton magnetic resonance spectroscopy (1H-MRS) to investigate metabolite concentrations in the bilateral hippocampus of general paresis (GP) patients.	Cross-sectional	N/A		80 GP	All patients were recruited from the inpatient units of the Affiliated Brain Hospital of Guangzhou Medical University,	55.76 ± 9.15	68 and 12	57 cognitively normal	Same as ppts	Not stated	Treponema pallidum, syphilis	general paresis were carefully selected based on the following criteria: 1) meeting the DSM-IV criteria for dementia with a duration exceeding 1 year; 2) testing positive for the rapid plasma reagin (RPR) or the toluidine red unheated serum test (TRUST), and T. pallidum hemagglutination (TPHA) in both serum and cerebrospinal fluid (CSF); 3) having white cell counts in CSF of 10 × 106/L and/or pro…	No information	MMSE, diagnoses were reviewed by a senior neurologist with subspecialty training in neurodegenerative disorders.	Not stated		N/A	N/A	MMSE scores progressively decreased in the normal, mild cognitive impairment, and moderate-severe dementia groups (p < 0.001). The moderate-severe dementia group showed significantly lower NAA/Cr ratios in the left hippocampus region (L-NAA/Cr ratios) (p < 0.001) and higher Cho/NAA ratios in the left hippocampus region (L-Cho/NAA ratios) (p < 0.05) compared to the other groups. However, differenc…
16	IMPACT OF CLINICAL CHARACTERISTICS OF LYME BORRELIOSIS ON PATIENTS' LIFE QUALITY	Malysh, Tetiana Yu, Trishchynska, Marina A., Panasyuk, Olena	2023	Not stated	10.36740/WLek202309107	Ukraine	Tetiana Yu. MalyshShupyk National Healthcare University of Ukraine9 Dorohozhytska St., 04112 Kyiv, Ukraineе-mail: dr.tatiana.malish@gmail.com		to study the impact of clinical characteristics of the disease on the life quality of patients with Lyme borreliosis.	Case-control	N/A		48 LB	A prospective case-control study was carried out at the Center of Infectious Disorders of the Nervous System of the State Institution “Hromashevskyi Institute of Epidemiology and Infectious Diseases of the NAMS of Ukraine” from January 1, 2014 to November 30, 2022. By analyzing medical records of inpatients (form 003/o) and medical records of outpatients (form No. 025/o), collecting subjective an…	49.4 ± 16.03	15 and 33	58 healthy controls	Not stated	Sex, age, nationality and place of birth	Borrelia burgdorferi, Lyme disease	wo-stage method with the study of blood serum for IgM and IgG antibodies to Borrelia by ELISA and immu_x0002_noblotting, as well as cerebrospinal fluid for specific antibodies to Borrelia; 3)	No information	Mini-Mental State Examination (MMSE) [9] and the Montreal Cognitive Assessment (MoCA) [10]. The MOS 36-item Short Form Health Survey	Not stated		N/A	N/A	According to the SF-36 questionnaire, patients with Lyme borreliosis had a significant decrease in scores for all indicators of physical health (р < 0.001), as well as impaired social (р < 0.001) and emotional (p = 0.027) functioning compared with healthy individuals. The deterioration of the quality of life indicators essentially depends on the clinical characteristics of the disease, namely its…
17	Language Fluency Deficits in Post-treatment Lyme Disease Syndrome	Gorlyn, Marianne, Keilp, John G, Fallon, Brian A	2022	This work was supported by the Lyme & Tick-borne Diseases Research Center at Columbia University Medical Center (established by Global Lyme Alliance, Inc. and Lyme Disease Association, Inc.); the Steven & Alexandra Cohen Foundation; the National Institute of Mental Health [grant numbers MH62155, MH62185]; and the National Institute of Neurological Disorders and Stroke [grant number NS38636].	10.1093/arclin/acac095	USA	Department of Psychiatry, Columbia University Vagelos College of Physicians and Surgeons, New York, NY10032, USA. Tel.: 646-774-7542; Fax: 646-774-7589. E-mail address: mg643@cumc.columbia.edu (M. Gorlyn).		Recent neurocognitive studies of patients with post-treatment Lyme disease syndrome (PTLDS) find consistent deficits in memory and processing speed. Language fluency deficits are observed as well but may be secondary to poor memory and slowing rather than an independent deficit.	Secondary analysis	N/A		31 PTLD, 38 MDD	advertisement in postings, the media including print and the internet, as well as from referrals from clinicians	PTLDs 46.2 (13.4) MDD 40.3 (13.1)	PTLDs 14 and 17, MDD 15 and 26	59 healthy volunteers	Pooled healthy comparison group from two previous studies (Gorlyn et al., 2006; Keilp et al., 2006)	Not stated - Groups were comparable in education level and sex distribution, with a majority of females across all groups.	Borrelia burgdorferi, Lyme disease	(a) documentation of Lyme disease using the CDC surveillance criteria (1997) for clinical features and laboratory tests, (b) a currently reactive IgG Western blot by CDC criteria (as assessed by University Hospital of Stony Brook), PTLD patients met current Infectious Disease Society of America definition for illness	average of 2.3 ± 1.7 months of prior intravenous antibiotic treatment and 7.4 ± 9.8 (median = 3) months of prior oral antibiotic treatment. Any IV treatment had been discontinued at least 4	Beck Depression Inventory-II (BDI-II). Wechsler Adult Intelligence Scale-III (WAIS-III) and WMS-III as well as a battery of other neuropsychological measures, as described previously (Keilp et al., 2019). For the Verbal Comprehension Index score from the WAIS-III the Psychomotor Speed domain score (composed of Trail Making A & B and WAIS-III Digit Symbol scores, computed as an average normatively…	basic verbal ability, psychomotor speed, and memory,		N/A	N/A	Both PTLDS and MDD groups had significantly poorer verbal fluency in uncorrected univariate comparisons with healthy volunteers. However, language fluency deficits were evident in PTLDS patients even after controlling for the significant effects of verbal ability, slowed processing speed, and memory difficulties on fluency performance.
18	Lyme neuroborreliosis and dementia	Blanc, Frederic, Philippi, Nathalie, Cretin, Benjamin, Kleitz, Catherine, Berly, Laetitia, Jung, Barbara, Kremer, Stephane, Namer, Izzie Jacques, Sellal, François, Jaulhac, Benoit, de Seze, Jerome	2014	Not stated	10.3233/JAD-130446	France	Frederic Blanc* University Hospital of Strasbourg, Neuropsychology Unit, Neurology Service, Strasbourg, France University of Strasbourg and CNRS, ICube Laboratory and FMTS (Fédération de Médecine Translationnelle de Strasbourg) Strasbourg, France University Hospital of Strasbourg, CMRR (Memory Resource and Research Center), Strasbourg, France f.blanc@unistra.fr		To describe describe patients with dementia for more than 6 months and a positive “intrathecal anti-Borrelia antibody index” (AI), in terms of cognitive tests, cerebrospinal fluid (CSF), brain MRI, brain 18F-fluorodeoxyglucose positron emission tomography (FDG-PET), and outcome following antibiotic treatment.	Prospective cohort	From between September 2005 and September 2011. These patientswere followed until June 2013.		7 NB positive outcome, 12 NB negative outcome	e prospectively included patients with dementiaand a positive AI seen at the Department of Neurol-ogy of the University Hospital of Strasbourg betweenSeptember 2005 and September 2011.	NB+ 66.7 ± 13.3 NB- 72.2 ± 10.0	NB+ 6 and 1, NB- 11 and 2	10 controls	Not stated however groups were comparable in terms of age, gender, and educational level.	Not stated	Borrelia burgdorferi, Lyme disease	Borrelia burgdorferi ELISA, AI, and western blotting were performed on serum and CSF for IgG	ceftriaxone 2 g/day during 3weeks	Dementia was diagnosed according to the Diag-nostic and Statistical Manual of Mental Disorders,Fourth Edition, Text Revision (DSM-IV-TR) global cognitive status (Mattis Dementia RatingScale and Mini-Mental State Examination [MMSE]),executive function (Frontal assessment Battery), verbalepisodic memory (Free and Cued Selective RemindingTest), the Rey-Osterrieth Complex Figure Test, and averbal tas…	Not stated		N/A	N/A	We found two groups of patients with dementia, the first (n = 7, 0.44%) with certain neuroborreliosis and stability or mild improvement of dementia after treatment by antibiotics and the second (n = 13, 0.81%) with progressive worsening of dementia, despite the antibiotics. In the second group, the final diagnoses were Alzheimer's disease (AD) (n = 4), AD and Lewy body disease (LBD) (n = 3), LBD …
19	Neuropsychiatric Features of Neurosyphilis: Frequency, Relationship with the Severity of Cognitive Impairment and Comparison with Alzheimer Disease	Zhong, Xiaomei, Shi, Haishan, Hou, Le, Chen, Ben, Peng, Qi, Chen, Xinru, Wu, Zhangying, Wang, Yanhua, Mai, Naikeng, Huang, Xingbing, Ning, Yuping	2017	This study was supported by the following grants: National Natural Science Foundation of China (No. 81571333), Guangzhou Municipal Science and Technology Program (No. 1563000496), Science and Tech_x0002_nology Department of Guangdong Province major science and technology (No. 2016B010108003) and National R&D program focused on precision medical research of China (No. 2016YFC0906302).	10.1159/000476060	China	Not stated		We aim to assess the neuropsychiatric features of patients with neurosyphilis, and compare the impact of the severity of cognitive impairment on the neuropsychiatric syndromes between neurosyphilis and Alzheimer disease (AD).	Case-control			21 NS-MCI, 70 NS dementia, 157 MCI and 162 AD	All patients with neurosyphilis included in our study were admitted to the hospital for treatment. The Affiliated Brain Hospital of Guangzhou Medical University (Guangzhou Huiai Hospital) The patients with AD were recruited from the inpatient ward and outpatient clinic of the Neurology Department and the memory disorders clinic of the Affiliated Brain Hospital of Guangzhou Medical University. The…	NS-MCI 50.6±12.9, NS-dementia 52.6±10.2, MCI 69.1±8.8 AD 69.8±11.0	NS-MCI 15 and 16, NS-dementia 60 and 10, MCI 48 and 109, AD 53 and 109	139 normal control	The mild cognitive impairment (MCI) subjects and normal controls were recruited from the community. The patients with AD were recruited from the inpatient ward and outpatient clinic of the Neurology Department and the memory disorders clinic of the Affiliated Brain Hospital of Guangzhou Medical University	Not stated	Treponema pallidum, syphilis	The diagnostic criteria for NS complied with the Centers for Disease Control (CDC) guidelines [7] and the European Guidelines [8]. The criteria included positive serologies and one or more of the following: positive cerebral spinal fluid (CSF) rapid plasma regain (RPR), positive CSF Treponema pallidum hemagglutination assay (TPHA) and increased CSF protein (protein >500 mg/L) or white blood cells…	13 NS patients treated with psychotropic drugs, antibiotics not stated	AD was diagnosed according to the NINCDS-ADRDA criteria [14] , and MCI was diagnosed according the Peterson criteria [15] Chinese versions of the Clinical Dementia Rating (CDR) scale, with scores ranging from 0 (no cognitive impairment) to 3 (severe dementia). The patients with neurosyphilis and MCI (neurosyphilis-MCI) had a CDR score of 0.5, and the patients with neuro_x0002_syphilis-dementia ha…	Age and education		N/A	N/A	Factor analysis showed that patients with neurosyphilis showed more severe neuropsychiatric syndromes at the dementia stage than those neurosyphilis patients at the mild cognitive impairment stage, while neuropsychiatric manifestations were equally common among the different stages of dementia (all p < 0.05). Frontal lobe syndrome was more severe in patients with neurosyphilis than in patients wi…
20	Olfactory Dysfunction as a Marker for Cognitive Impairment in General Paresis of the Insane: A Clinical Study	Liang, Shuang, Chen, Ben, Liu, Meiling, Wang, Qiang, Yang, Mingfeng, Lin, Gaohong, Xu, Danyan, Zeng, Yijie, Lao, Jingyi, Li, Jiafu, Liu, Qin, Yao, Kexin, Wu, Zhangying, Zhang, Min, Shi, Wenyue, Qin, Linglong, Zhong, Xiaomei, Ning, Yuping	2024	Not stated	10.12659/MSM.944243	China	Yuping Ning, e-mail: ningjeny@126.com, Xiaomei Zhong, e-mail: lovlaugh@163.com		Olfactory dysfunction has been linked to cognitive decline and neuropsychiatric symptoms in numerous neuropsychiatric diseases. Nevertheless, it remains unclear whether patients with GPI experience olfactory dysfunction and whether olfactory dysfunction is associated with their clinical manifestations.	Cross-sectional	N/A		40 GPI	recruited from The Affiliated Brain Hospital of Guangzhou Medical University	55.5±10.3	28 and 9	37 healthy controls	recruited from communities in Guangzhou.	Age and sex	Treponema pallidum, syphilis	(1) positive blood and CSF rapid plasma reagin circle card test (RPR) and Treponema pallidum particle agglutination test (TPPA); (2) met the criteria for dementia in the Diagnostic and Statistical Manual of Mental Disorders, 4th edition (DSM-IV); and (3) clinical stage and diagnosis confirmed by trained physicians from our hospital.	Standardised treatment'	Chinese version of the MMSE (score range 0–30) was utilized to assess global cognitive function, including orientation, memory, attention, calculation, and language skills [22]. The Neuropsychiatric Inventory (NPI) was employed to measure neuropsychiatric symptoms [23].	Age and sex.	Abnormalities in CSF and neuroimaging may be due to antibiotic treatment	N/A	N/A	Compared with HCs, patients with GPI exhibited significant olfactory dysfunction, as indicated by deficits in the odor threshold (OT) (P=0.001), odor discrimination (OD) (P<0.001), and odor identification (OI) (P<0.001). In patients with GPI, the OI was positively correlated with cognitive function (r=0.57, P<0.001), but no significant correlation was found between olfactory function and neuropsy…
21	Prevalence and association of syphilis reactivity in an Asian memory clinic population	Gyanwali, Bibek, Shaik, Muhammad A., Hilal, Saima, Cano, Jemellee, Chen, Christopher, Venketasubramanian, Narayanaswamy	2018	The authors disclosed receipt of the following financial support for the research, authorship, and/or publication of this article: EDIS study was supported by the National Medical Research Council grants (grant numbers NMRC/CG/NUHS/2010, NMRC/CSA/038/2013 and NMRC/CG/013/2013).	10.1177/0956462418787627	Singapore	Narayanaswamy Venketasubramanian, Raffles Neuroscience Centre, 585 North Bridge Road, No. 02-00, Raffles Hospital, Singapore 188770, Singapore. Email: drnvramani@gmail.com		Data on the association between syphilis reactivity and dementia in memory clinic patients are scarce. We studied the prevalence of syphilis reactivity and investigated its association with dementia and markers of cerebrovascular disease (CeVD) and neurodegeneration.	Retrospective cross-sectional	N/A		745 demented memory, 526 non demented memory,	retrospectively analysed patients attending memory clinics at the National University Hospital (NUH), Singapore from February 2006 to February 2016	Demented memory clinic = 76 Non-demented memory clinic = 70 Non-demented EDIS = 69	Demented memory 321 and 424, non demented memory 233 and 293	526 non-demented patients from the memory clinic 872 non-demented community-dwelling subjects from the SEED Study	Non demented memoty clinic - retrospectively analysed patients attending memory clinics at the National University Hospital (NUH), Singapore from February 2006 to February 2016 Non-demented EDIS - The EDIS study recruited multi-ethnic (Chinese, Indian and Malay) subjects from the Singapore Epidemiology of Eye Disease (SEED) study.	Not stated	Treponema pallidum, syphilis	enzyme immunoassay (EIA) test to detect syphilis reactivity. The test was performed in the diagnostic laboratory of NUH, using an automated chemiluminescence immunoassay. In this study, subjects reactive on EIA were considered as subjects with syphilis reactivity. All subjects with syphilis reactivity were referred for lumbar puncture for cerebrospinal fluid-venereal disease research laboratory (…	No information	Data were obtained from review of medical records including, age, gender, education (≥6 years and <6 years of formal education), syphilis reactivity and Mini-Mental State Examination (MMSE). Diagnoses were made in weekly consensus meetings attended by neurologists, psychologists and research staff. Diagnostic evaluations involved past and present medical history, physical examination, blood test,…	Age, sex and education		significant association between syphilis reactivity and dementia in memory clinic patients independent of demographic factors: odds ratio: 2.06	1.02–4.17, p = 0.044	Of 1271 memory clinic patients eligible for the study, 57 (4.5%) were syphilis reactive, with the rate of syphilis reactivity higher in demented (44/745; 5.9%) compared to non-demented (13/526; 2.5%) patients (p = 0.004) and non-demented community-based (21/872; 2.4%) subjects (p < 0.001). Binary logistic regression showed a significant association between syphilis reactivity and dementia in memo…
22	Prevalence of persistent symptoms after treatment for lyme borreliosis: A prospective observational cohort study	Ursinus, Jeanine, Vrijmoeth, Hedwig D., Harms, Margriet G., Tulen, Anna D., Knoop, Hans, Gauw, Stefanie A., Zomer, Tizza P., Wong, Albert, Friesema, Ingrid H. M., Vermeeren, Yolande M., Joosten, Leo A. B., Hovius, Joppe W., Kullberg, Bart Jan, van den Wijngaard, Cees C.	2021	This study was funded by the Netherlands Organization for Health Research and Development, (ZonMw) (project number 522001003), and the Dutch Ministry of Health, Welfare and Sport (VWS).	10.1016/j.lanepe.2021.100142	The Netherlands	Joppe W. Hovius, MD, PhD, Department of Internal Medicine, Division of Infectious Diseases & Center for Experimental and Molecular Medicine, Amsterdam UMC, University of Amsterdam, P.O. Box 22660, 1100 DD Amsterdam, the Netherlands, Phone: +31 20 56 691 11 pager 27170. lyme@amc.uva.nl		Prevalence and severity of persistent symptoms were assessed in the largest prospective cohort of strictly defined LB patients so far, with a follow-up of one year, using a clear definition of persistent symptoms based on standardised questionnaires.	Prospective cohort	3, 6, 9 and 12 months after inclusion		1135 patients were included, 1076 (94.8%) with EM and 59 (5.2%) with disseminated manifestations	LymeProspect study. Between April 2015 and October 2018, adult patients with a new LB diagnosis, either physician-confirmed erythema migrans (EM) or disseminated disease, were eligible for inclusion (Table S1). Patients were included after online self-registration (www.tekenradar.nl) or through participating clinical LB centers	55 (45–63)	465 and 670	2405 tick bite without LB, 4000 population	One cohort consisted of adults randomly selected from the general population database. The other cohort comprised individuals who had reported a tick bite online	age, sex, geographical region, and month of enrollment	Borrelia burgdorferi, Lyme disease	new LB diagnosis, either physician-confirmed erythema migrans (EM) or disseminated disease, were eligible for inclusion (Table S1).16 Patients were included after online self-registration (www.tekenradar.nl) or through participating clinical LB centers (Supplementary Methods). For patients with EM included after online self-registration, their general practitioner was asked to confirm the diagnos…	Yes - included before, or within a maximum of seven days after the start of antibiotic treatment Antibiotics included: Doxycycline Amoxicillin Azithromycin Ceftriaxone (i.v.) Other	Checklist Individual Strength (CIS), fatigue was assessed by the subscale fatigue.[17], [18], [19] Cognitive impairment was assessed by the Cognitive Failures Questionnaire (CFQ),20 and pain by the bodily pain subscale of the RAND SF-36 Health Status Inventory (SF-36).[21], [22], [23] The SF-36 physical and social functioning subscales were used at all time points to assess the impact of symptoms…	sex, age, educational level and self-reported comorbidity in the LB cohort Because of low numbers of patients with disseminated LB, only sex and comorbidity were used as confounders for analysis in that group.		N/A	N/A	Of 1135 LB patients (94•8% erythema migrans, 5•2% disseminated LB), 1084 fulfilled primary analysis criteria, as well as 1942 population and 1887 tick-bite controls. Overall prevalence of persistent symptoms in LB patients was 27•2% (95%CI, 24•7%-29•7%); 6•0% and 3•9% higher than in population (21•2%, 95%CI, 19•3%-23•1%; p < 0•0001) and tick-bite (23•3%, 95%CI 21•3%-25•3%; p = 0•016) cohorts, res…
23	Quality of life, fatigue, depression and cognitive impairment in Lyme neuroborreliosis	Dersch, Rick, Sarnes, Antonia, Maul, Monika, Hottenrott, Tilman, Baumgartner, Annette, Rauer, Sebastian, Stich, Oliver	2015	Not stated	10.1007/s00415-015-7891-4	Germany	Rick Dersch Department of Neurology, Medical Center, University of Freiburg, Breisacher Str. 64, 79106, Freiburg, Germany rick.dersch@uniklinik-freiburg.de		The aim of this study was to assess quality of life, fatigue, depression, cognitive impairment and verbal learning in patients with definite LNB and healthy controls in a case–control study.	Case-control	Follow up not stated		30 LNB	We screened patient records in the electronic database of the Medical Center, University of Freiburg according to the International Classification of Diseases (ICD) 10 code A69.2 for 2003–2014.	58.46 (12.6)	16 and 14	35 Blinded healthy controls	Posted fliers	No - no significance between groups but healthy controls were younger	Borrelia burgdorferi, Lyme disease	compatible neurological symptoms, CSF pleocytosis, antibodies against B. burgdorferi in serum and CSF and a CSF/serum antibody index ≥2 as evidence for Borrelia-specific intrathecal antibodies production.	All patients were initially treated with either ceftriaxone, doxycycline or subsequently with both antibiotics	Health related quality of life was measured with the SF-36. The SF-36 has two summary measures, the physical component summary (PCS) and the mental component summary (MCS)Fatigue was measured with the fatigue severity score (FSS), which has a range of 0–9, with 9 being the worst score [18]. Depression was assessed with Beck’s Depression Inventory (BDI) and global cognitive impairment with the min…	Did not adjust for or assess length of education		N/A	N/A	Initial disease manifestations of LNB included polyradiculoneuritis (n = 15), isolated cranial nerve disorder (n = 6), meningitis (n = 4), encephalomyelitis (n = 2), myelitis (n = 2), and vasculitis (n = 1). They found no statistically significant difference for fatigue, quality of life, depression, verbal memory or cognitive impairment between patients with LNB and healthy controls. Patients wit…
24	Regional Cerebral Blood Flow Abnormalities in Neurosyphilis: A Pilot SPECT Study	Im, Jooyeon J., Jeong, Hyeonseok, Kim, Young Do, Jang, Kyung-Sool, Song, In-Uk, Chung, Yong-An	2021	This research was supported by the Korea Health Industry Development Institute (KHIDI) and Korea Dementia Research Center (KDRC) (HU21C0081) and the National Research Foundation of Korea (NRF) funded by the Korean government (2020R1C1C1007254).	10.3389/fneur.2021.726006	South Korea	In-Uk Song siuy@catholic.ac.kr		The purpose of this study was to investigate the differences in regional cerebral blood flow (rCBF) between neurosyphilis patients and healthy controls using single-photon emission computed tomography (SPECT).	Cross-sectional			4 NS	recruited at the Incheon St. Mary's Hospital (Incheon, South Korea).	46.3 ± 7.6	All male	4 healthy controls	Volunteers	Age and sex	Treponema pallidum, syphilis	CSF WBC count of 5 cells/microL or more, CSF protein 45 mg/dl or more and a reactive CSF VDRL. All patients in this study showed a reactive serum FTA-ABS and cognitive impairment including neuropsychiatric symptoms.	No	Neuropsychological assessments consisted of the Mini-Mental State Examination (MMSE) (10), Clinical Dementia Rating (CDR) (11), Clinical Dementia Rating—Sum of Boxes (CDR-SOB) (11), and Global Deterioration Scale (GDS) (12).	Not stated		N/A	N/A	MMSE, CDR, CDR-SOB, snd GDS scores indicated cognitive impairment in patients with neurosyphilis. HIV-negative neurosyphilis patients showed multifocal hypoperfusion predominantly in the frontal, insular, and posterior cingulate regions compared to healthy controls. These findings may be associated with cognitive decline found in patients with neurosyphilis.
25	Regional Cerebral Blood Flow and Metabolic Rate in Persistent Lyme Encephalopathy	Fallon, Brian A., Lipkin, Richard B., Corbera, Kathy M., Yu, Shan, Nobler, Mitchell S., Keilp, John G., Petkova, Eva, Lisanby, Sarah H., Moeller, James R., Slavov, Iordan, Van Heertum, Ronald, Mensh, Brett D., Sackeim, Harold A.	2009	This study was supported in part by grant RO1 NS38636 from the National Institute of Neurological Disorders and Stroke, Bethesda, Maryland (Dr Fallon); grant R01 MH55646 to from the National Institute of Mental Health, Bethesda, Maryland (Dr Sackeim); the Columbia University Lyme and Tick-borne Diseases Research Center established by Time for Lyme, Inc, and the Lyme Disease Association; New York …	10.1001/archgenpsychiatry.2009.29	USA	Brian A. Fallon, MD, Department of Psychiatry, Lyme and Tick-Borne Diseases Research Center, Columbia University, 1051 Riverside Dr, Unit 69, New York, NY 10032 (baf1@columbia.edu).		To determine whether patients with a history of well-characterized Lyme disease and persistent cognitive deficit show abnormalities in global or topographic distributions of regional cerebral blood flow (rCBF) or cerebral metabolic rate (rCMR).	Case-control	N/A		35 NS	Not stated	44.9 (12.9)	15 and 20	17 healthy controls	Volunteers	Age, education and sex	Borrelia burgdorferi, Lyme disease	Center for Disease Control clinical and laboratory criteria for Lyme disease,14 had a currently reactive IgG Western blot, prior treatment including at least 3 weeks of intravenous cephalosporin, and memory impairment.	Yes, 3 weeks of intravenous cephalosporin	Memory impairment was defined by a demographically adjusted standardized T score on at least 1 index of the Wechsler Memory Scale that was 1 or less SD below the population mean (T score ≤40). The cognitive assessments sampled 6 domains: attention (Stroop task; Continuous Performance Test), memory (Buschke Selective Reminding Test [verbal memory]; Benton Visual Retention Test [visual memory]), mo…	Sex, age and education		N/A	N/A	Statistical parametric mapping analyses revealed regional abnormalities in all rCBF and rCMR measurements that were consistent in location across imaging methods and primarily reflected hypoactivity. Deficits were noted in bilateral gray and white matter regions, primarily in the temporal, parietal, and limbic areas. Although diminished global hypercapnic CBF reactivity (P < .02) was suggestive o…
26	Risk of Neurological Disorders in Patients With European Lyme Neuroborreliosis: A Nationwide, Population-Based Cohort Study	Haahr, Rasmus, Tetens, Malte M, Dessau, Ram B, Krogfelt, Karen A, Bodilsen, Jacob, Andersen, Nanna S, Møller, Jens K, Roed, Casper, Christiansen, Claus B, Ellermann-Eriksen, Svend, Bangsborg, Jette M, Hansen, Klaus, Benfield, Thomas L, Andersen, Christian Ø, Obel, Niels, Lebech, Anne-Mette, Omland, Lars H	2020	This study was supported by the Danish Council for Independent Research (grant number 6110-00173B).	10.1093/cid/ciz997	Denmark	R. Haahr, Department of Infectious Diseases, Copenhagen University Hospital, Blegdamsvej 9, DK-2100 Copenhagen, Denmark (rasmus.primholdt.haahr.01@regionh.dk).		In a nationwide, population-based cohort study, we examined the associations between LNB and dementia, Alzheimer’s disease, Parkinson’s disease, motor neuron disease, epilepsy, and Guillain-Barré syndrome	Retrospective cohort	0-1 years, 1+ years		2067 LNB	We identified all Danish residents who had an intrathecal B. burgdorferi antibody immunoglobin (Ig) G and/or IgM index performed during the period from 1 January 1985 to 31 December 2015. Danish National Patient Registry (DNPR)	46 years (interquartile range, 12–62 years)	43.7% were women - 1163 and 904	20 670 members of the comparison cohort	From the Danish Civil Registration System and DNPR, we identified the comparison cohort; for each LNB patient, we selected 10 individuals from the general population who had the same sex and date of birth, were Danish residents, were living in Denmark at the time of study inclusion, and had no contact with a department of neurology earlier than 1 year prior to the study inclusion.	Age and sex	Borrelia burgdorferi, Lyme disease	an intrathecal B. burgdorferi antibody immunoglobin (Ig) G and/or IgM index performedB.burgdorferi-specific intrathecal antibody production was measured by using capture enzyme-linked immunosorbent assays (ELISA).9 The assays used native purified flagella antigen. The assay measures the proportion of specific antibodies to the total immunoglobulin in paired CSF and serum samples. An increased pro…	No information	iagnoses in DNPR were coded by the attending physician according to the International Classification of Diseases, Eighth Revision (ICD-8), until 31 December 1993 and have been coded thereafter by the Tenth Revision (ICD-10) clinical diagnoses of dementia (F00-F03); Alzheimer’s disease (F00); Parkinson’s Disease (G20-G21); motor neuron diseases, including amyotrophic lateral sclerosis (G12.2); epi…	The area of residence was not matched		N/A	N/A	LNB patients did not have increased long-term risks of dementia, Alzheimer’s disease, Parkinson’s disease, motor neuron diseases, epilepsy, or Guillain-Barré. Although the absolute risk is low, LNB patients might have an increased short-term risk of epilepsy and Guillain-Barré syndrome.
27	Syphilitic dementia and lipid metabolism.	Jiang, Y., Zhang, Y. F., Liu, M., Ma, L. L., Peng, F. H., Huang, Q. L., Ma, X. M., Chen, X. H	2016	This work was supported by grants from the Israel Science Foundation (ISF) and the National Natural Science Foundation of China (NSFC) joint programme (813111290) and by a grant (to Y Jiang) from the Medical Research Foundation of Guangdong Province (A2014233).	10.1111/ene.13074	China	X. H. Chen, Department of Neurology, Third Affiliated Hospital, Sun Yat-sen University, 600 Tianhe Road, Guangzhou, Guangdong 510630, China (tel./fax: +86 20 8551 3761; e-mail: xiaohongchenzssy@aliyun.com).		Chronic syphilitic infection may lead to dementia. It is in general paresis (GP), which is the major late form of neurosyphilis, that cognitive impairment frequently occurs. The association between lipid metabolism and GP is unclear.	Retrospective cross-sectional	3 months post admission		188 GP 241 syphilis	diagnosed at the Third Affiliated Hospital of Sun Yat-sen University and Guangzhou Brain Hospital in Guangzhou, Guangdong Province, China, were retrospectively reviewed	GP M = 51.9 ± 10.2 GP F = 52.3 ± 10.0 Syphilitic patients without neurosyphilis M = 49.2 ± 13.0 Syphilitic patients without neurosyphilis F = 46.3 ± 14.2	GP patients (165 males and 23 females) syphilitic patients without neurosyphilis (135 males and 106 females)	539 healthy controls	Not stated	Not stated	Treponema pallidum, syphilis	The diagnosis of neurosyphilis was based on Venereal Disease Research Laboratory (VDRL)/rapid plasma reagin (RPR) positivity in cerebrospinal fluid (CSF) or a white blood cell count of CSF>5 cells/μl with T. pallidum particle agglutination positivity in CSF 11. The diagnosis of GP depends on clinical evaluation, serological testing and CSF examination. The diagnosis of syphilis was based on the C…	35 (32 males and 3 females) who received intravenous (IV) penicillin treatment (penicillin G, 24 million units per day for 14 days). Baseline taken before treatment	Chinese version of the Mini-Mental State Examination (MMSE	Not stated		N/A	N/A	Significantly lower apolipoprotein A-I (apoA-I) levels were found in GP and in syphilitic patients without neurosyphilis compared to controls. In the 25–44-year-old groups, the male syphilitic patients without neurosyphilis had lower serum apoA-I levels and higher apolipoprotein B (apoB)/apoA-I ratios compared with female patients. A follow-up evaluation of 35 GP patients 3 months after penicilli…
extra article	Cognitive impairment in mild general paresis of the insane: AD-like pattern	Jianhong Wang , Qihao Guo, Pingyu Zhou, Jun Zhang, Qianhua Zhao, Zhen Hong	2011	The study was supported by The Natural Science Foundation of China (30570601) and Science and Technology Commission of Shanghai Municipality (08411951000, 09DZ1950400)	10.1159/000326908	China	Not stated		We investigated the clinical and cognitive features of patients with mild general paresis of the insane (GPI) in comparison to Alzheimer's disease (AD) patients, mild frontotemporal dementia (FTD) patients and normal elderly individuals.	Cross-sectional			12 mild GPI, 24 mild AD, 11 FTD,	recruited from the Memory Clinic, Department of Neurology, Huashan Hospital, from January to June 2010. Another 4 patients with mild GPI came from the Shanghai Skin Disease Hospital	Mild GPI 56.42 ± 9.50 Mild AD 61.46 ± 7.54 Mild FTD 61.00 ± 7.40	Mild GPI 11 and 1, Mild AD 15 and 9, Mild FTD 7 and 4	36 NC	communities in Shanghai by cluster sampling.	Not specifically, but no statistical differences in age, sex and education	Treponema pallidum, syphilis	a reactive CSF Venereal Disease Research Laboratory test; (2) the Treponema pallidum particle agglutination test and rapid plasma regain test of the serum and CSF were positive; (3) white cell counts in CSF of 6 10 ! 10 6 /l, and protein levels of 1 500 mg/l;	Not stated	diagnosis of AD according to DSM-IV [15] , and FTD according to clinical consensus criteria [16] ; (2) MMSE total score of 19–25; neuropsychological tests by a trained rater; Auditory Verbal Learning Test, Rey-Osterrieth Complex Figure Test (CFT),Prospective Memory Test Boston Naming Test (30-Item Version) Verbal Fluency Test Trail-Making Test A and B (TMT-A, TMT-B) Symbol Digit Modalities Test S…	Not stated		N/A	N/A	Mild GPI showed a similar pattern of cognitive impairments in memory, language and executive function to mild AD, but a mixed pattern of dissimilarities to mild FTD. Mild GPI patients had more complaints and positive signs in the nervous system than mild AD patients, and cranial MRI results showed that mild GPI patients usually had atrophy of the medial temporal lobe.
